# Supplementary material for: The Clinically Significant Changes in the Composition and Functional Diversity of the Vaginal Microbiome in Women with Type 2 Diabetes Mellitus
Source: Microorganisms. 2025 Jun 19;13(6):1426. doi: 10.3390/microorganisms13061426 (PMC12195554; doi:10.3390/microorganisms13061426)
Supplement: Supplementary file 1 [file microorganisms-13-01426-s001.zip]

Archive with 1 entries (1 files):
- microorganisms-3586774-supplementary.pdf
